# Supplementary material for: Susceptibility to Plasmodium vivax malaria associated with DARC (Duffy antigen) polymorphisms is influenced by the time of exposure to malaria
Source: Sci Rep. 2018 Sep 14;8:13851. doi: 10.1038/s41598-018-32254-z (PMC6138695; doi:10.1038/s41598-018-32254-z)
Supplement: Supplementary file 2 — Supplementary Table 4 [file 41598_2018_32254_MOESM2_ESM.xlsx]

## Sheet: Plan1
Supplementary Table S4. Epidemiological, demographic and genetic data of 322 subjects who had at least one symptomatic P. vivax malaria episode.
INDIVIDUAL IDENTIFICATION	AGE (YEAR)	GENDER	TIME OF RESIDENCE COMMUNITY (YEAR)	TIME OF RESIDENCE AMAZON REGION (YEAR)	DARC GENOTYPE	NUMBER MALARIA EPISODES 2003-2009
RP0001	57.00	M	15.00	57.00	FY*A/FY*B	1
RP0004	63.00	F	7.00	63.00	FY*B/FY*O	2
RP0005	76.00	M	7.00	60.00	FY*O/FY*O	1
RP0006	41.00	M	8.00	.	FY*A/FY*B	3
RP0007	44.00	F	8.00	44.00	FY*A/FY*B	4
RP0008	16.00	F	8.00	17.00	FY*B/FY*B	4
RP0009	14.00	M	8.00	14.00	FY*A/FY*B	6
RP0011	8.00	M	8.00	8.00	FY*A/FY*B	7
RP0012	6.00	F	7.00	7.00	FY*B/FY*B	6
RP0013	2.00	M	2.00	2.00	FY*A/FY*A	6
RP0015	55.00	F	6.00	54.00	FY*B/FY*O	9
RP0016	35.00	M	8.00	35.00	FY*A/FY*A	7
RP0017	11.00	M	8.00	11.00	FY*A/FY*O	6
RP0018	24.00	M	10.00	24.00	FY*B/FY*B	15
RP0019	22.00	M	6.00	22.00	FY*A/FY*B	8
RP0020	46.00	F	10.00	46.00	FY*B/FY*B	7
RP0021	60.00	M	10.00	60.00	FY*A/FY*B	1
RP0022	20.00	F	9.00	20.00	FY*B/FY*B	4
RP0023	20.00	F	5.00	21.00	FY*A/FY*B	3
RP0028	19.00	M	14.00	19.00	FY*A/FY*A	4
RP0031	67.00	M	6.00	67.00	FY*A/FY*B	1
RP0033	48.00	M	10.00	48.00	FY*B/FY*O	1
RP0035	36.00	F	9.00	36.00	FY*B/FY*B	2
RP0036	40.00	M	9.00	19.00	FY*A/FY*O	2
RP0037	10.00	F	9.00	10.00	FY*B/FY*O	5
RP0038	7.00	F	7.00	7.00	FY*B/FY*O	6
RP0039	5.00	M	5.00	5.00	FY*B/FY*O	4
RP0040	13.00	M	12.00	13.00	FY*A/FY*A	4
RP0044	36.00	M	10.00	36.00	FY*A/FY*B	1
RP0045	13.00	F	7.00	13.00	FY*A/FY*O	1
RP0046	17.00	M	2.00	17.00	FY*A/FY*B	2
RP0047	15.00	M	14.00	15.00	FY*A/FY*B	3
RP0049	56.00	F	15.00	56.00	FY*A/FY*O	2
RP0052	50.00	M	14.00	16.00	FY*A/FY*O	5
RP0053	9.00	M	9.00	9.00	FY*A/FY*B	5
RP0054	27.00	F	10.00	27.00	FY*A/FY*A	2
RP0057	52.00	M	5.00	52.00	FY*O/FY*O	1
RP0058	7.00	M	7.00	7.00	FY*A/FY*A	1
RP0062	20.00	M	6.00	20.00	FY*A/FY*B	4
RP0063	22.00	M	8.00	22.00	FY*A/FY*A	1
RP0066	22.00	M	16.00	22.00	FY*A/FY*B	1
RP0069	51.00	M	5.00	50.00	FY*A/FY*A	3
RP0070	4.00	M	4.00	4.00	FY*A/FY*O	2
RP0071	42.00	F	5.00	42.00	FY*A/FY*O	3
RP0073	7.00	F	7.00	7.00	FY*A/FY*A	2
RP0074	5.00	M	5.00	5.00	FY*A/FY*A	3
RP0075	1.58	M	1.58	1.58	FY*A/FY*B	1
RP0077	12.00	M	8.00	12.00	FY*A/FY*B	7
RP0079	6.00	F	6.00	6.00	FY*A/FY*B	1
RP0080	7.00	M	5.00	7.00	FY*B/FY*B	1
RP0081	5.00	M	5.00	5.00	FY*A/FY*B	2
RP0082	18.00	M	8.00	18.00	FY*A/FY*B	5
RP0085	10.00	F	10.00	10.00	FY*A/FY*O	2
RP0086	32.00	M	9.00	16.00	FY*B/FY*O	3
RP0092	43.00	M	2.00	43.00	FY*B/FY*B	2
RP0101	27.00	M	3.00	27.00	FY*A/FY*B	1
RP0104	6.00	M	2.00	6.00	FY*A/FY*A	1
RP0110	49.00	M	2.00	49.00	FY*A/FY*A	3
RP0111	66.00	F	17.00	66.00	FY*A/FY*A	1
RP0112	34.00	M	8.00	.	FY*A/FY*A	2
RP0116	51.00	F	14.00	51.00	FY*B/FY*B	3
RP0117	50.00	F	13.00	50.00	FY*A/FY*A	5
RP0120	11.00	M	11.00	11.00	FY*A/FY*B	7
RP0121	56.00	M	15.00	15.00	FY*A/FY*O	1
RP0125	11.00	F	11.00	.	FY*A/FY*O	2
RP0126	9.00	M	9.00	9.00	FY*A/FY*O	1
RP0127	7.00	M	7.00	7.00	FY*A/FY*O	1
RP0136	42.00	M	13.00	42.00	FY*A/FY*O	2
RP0139	34.00	F	15.00	.	FY*B/FY*B	1
RP0141	24.00	F	16.00	25.00	FY*A/FY*A	4
RP0144	30.00	M	3.00	30.00	FY*B/FY*B	1
RP0145	53.00	F	6.00	53.00	FY*A/FY*B	4
RP0146	6.00	M	6.00	6.00	FY*A/FY*A	6
RP0147	5.00	M	5.00	5.00	FY*A/FY*A	6
RP0148	26.00	F	10.00	26.00	FY*B/FY*O	8
RP0151	24.00	M	3.00	24.00	FY*A/FY*B	3
RP0152	30.00	M	8.00	14.00	FY*A/FY*B	14
RP0153	8.00	M	8.00	8.00	FY*A/FY*B	10
RP0154	6.00	M	6.00	6.00	FY*A/FY*O	12
RP0155	20.00	M	9.00	20.00	FY*A/FY*B	3
RP0156	13.00	M	9.00	13.00	FY*A/FY*B	5
RP0157	8.00	M	4.00	8.00	FY*B/FY*B	1
RP0160	21.00	M	9.00	21.00	FY*B/FY*B	1
RP0163	11.00	F	6.00	11.00	FY*A/FY*B	10
RP0164	8.00	F	8.00	8.00	FY*A/FY*B	6
RP0165	42.00	M	12.00	42.00	FY*A/FY*B	4
RP0167	29.00	M	2.00	29.00	FY*A/FY*O	1
RP017B	24.00	M	13.00	24.00	FY*B/FY*O	3
RP0202	14.00	F	11.00	14.00	FY*A/FY*A	1
RP0205	14.00	M	9.00	14.00	FY*A/FY*O	1
RP0206	14.00	F	6.00	14.00	FY*A/FY*A	1
RP0209	54.00	M	4.00	14.00	FY*A/FY*B	2
RP0212	25.00	M	12.00	25.00	FY*A/FY*A	1
RP0214	7.00	F	7.00	7.00	FY*A/FY*B	2
RP0215	51.00	M	10.00	51.00	FY*B/FY*O	5
RP0216	42.00	F	10.00	42.00	FY*B/FY*O	12
RP0217	12.00	M	6.00	12.00	FY*B/FY*O	14
RP0218	3.00	M	3.00	3.00	FY*B/FY*O	13
RP0219	13.00	M	8.00	13.00	FY*B/FY*O	21
RP0220	8.00	M	9.00	8.00	FY*O/FY*O	1
RP0221	20.00	M	8.00	20.00	FY*A/FY*B	1
RP0222	13.00	F	5.00	13.00	FY*A/FY*O	6
RP0223	17.00	M	6.00	17.00	FY*A/FY*O	7
RP0227	6.00	F	3.00	6.00	FY*B/FY*B	3
RP0228	11.00	M	5.00	11.00	FY*A/FY*O	7
RP0232	6.00	M	3.00	6.00	FY*A/FY*B	1
RP0233	9.00	M	5.00	9.00	FY*A/FY*B	1
RP0236	33.00	M	3.00	33.00	FY*B/FY*B	1
RP0247	31.00	M	7.00	11.00	FY*A/FY*B	6
RP0248	17.00	F	2.17	17.00	FY*A/FY*A	1
RP0253	51.00	M	8.00	48.00	FY*B/FY*O	2
RP0254	48.00	F	8.00	48.00	FY*A/FY*A	9
RP0255	25.00	M	9.00	25.00	FY*A/FY*B	9
RP0258	31.00	M	18.00	.	FY*B/FY*O	2
RP0259	24.00	M	5.00	24.00	FY*A/FY*B	5
RP0260	50.00	M	22.00	50.00	FY*A/FY*A	4
RP0261	39.00	F	22.00	33.00	FY*B/FY*O	3
RP0262	23.00	F	2.00	23.00	FY*A/FY*O	4
RP0263	8.00	F	1.50	8.00	FY*A/FY*B	6
RP0266	3.00	F	2.00	3.00	FY*A/FY*O	4
RP0268	33.00	M	15.00	33.00	FY*B/FY*O	12
RP0269	5.00	F	6.00	5.00	FY*A/FY*B	3
RP026B	13.00	F	10.00	13.00	FY*B/FY*B	4
RP0270	16.00	M	8.00	16.00	FY*B/FY*B	15
RP0271	1.67	F	1.67	1.67	FY*B/FY*O	3
RP0273	14.00	M	7.00	14.00	FY*A/FY*B	2
RP0274	20.00	F	5.00	20.00	FY*A/FY*A	8
RP0275	4.00	F	4.00	4.00	FY*A/FY*A	5
RP0277	15.00	F	2.00	15.00	FY*A/FY*O	3
RP0278	8.00	F	8.00	8.00	FY*A/FY*B	3
RP0279	0.75	M	0.75	0.75	FY*A/FY*B	3
RP0281	13.00	F	12.00	13.00	FY*B/FY*B	1
RP0282	21.00	F	14.00	21.00	FY*A/FY*B	11
RP0284	2.00	M	3.00	2.00	FY*A/FY*B	10
RP0285	27.00	F	12.00	27.00	FY*A/FY*A	6
RP0286	5.00	M	5.00	5.00	FY*A/FY*B	1
RP0287	3.00	F	3.00	3.00	FY*A/FY*A	3
RP0288	31.00	M	5.00	31.00	FY*A/FY*B	3
RP028B	22.00	M	3.00	22.00	FY*A/FY*O	1
RP0290	37.00	F	10.00	37.00	FY*A/FY*A	7
RP0291	9.00	F	9.00	9.00	FY*A/FY*A	1
RP0293	17.00	M	13.00	.	FY*B/FY*O	5
RP0294	53.00	M	17.00	30.00	FY*B/FY*B	2
RP0297	56.00	F	17.00	56.00	FY*A/FY*A	5
RP0298	12.00	M	12.00	12.00	FY*A/FY*O	2
RP0299	28.00	M	8.00	28.00	FY*A/FY*B	3
RP029B	25.00	M	6.00	25.00	FY*A/FY*O	4
RP0300	10.00	F	10.00	10.00	FY*A/FY*O	2
RP0301	15.00	M	12.00	15.00	FY*A/FY*A	5
RP0304	33.00	F	33.00	33.00	FY*A/FY*A	4
RP0305	8.00	M	4.00	8.00	FY*A/FY*O	6
RP0306	14.00	M	14.00	14.00	FY*A/FY*O	7
RP0307	12.00	M	10.00	12.00	FY*A/FY*B	2
RP0308	14.00	M	12.00	14.00	FY*A/FY*A	4
RP0309	11.00	M	11.00	11.00	FY*A/FY*A	11
RP0310	9.00	M	9.00	9.00	FY*A/FY*B	14
RP0312	8.00	F	6.00	8.00	FY*A/FY*B	7
RP0314	6.00	M	6.00	6.00	FY*A/FY*B	13
RP0316	28.00	M	28.00	28.00	FY*A/FY*B	2
RP0318	55.00	M	14.00	55.00	FY*B/FY*O	1
RP0319	51.00	F	14.00	51.00	FY*A/FY*A	2
RP0322	11.00	M	10.00	11.00	FY*A/FY*A	3
RP0323	53.00	M	4.00	53.00	FY*A/FY*O	1
RP0324	16.00	F	4.00	16.00	FY*A/FY*O	4
RP0326	65.00	M	14.00	14.00	FY*A/FY*O	5
RP0331	55.00	F	8.75	43.00	FY*B/FY*B	1
RP0333	21.00	M	9.00	21.00	FY*A/FY*B	1
RP0334	28.00	F	3.00	28.00	FY*A/FY*A	1
RP0347	8.00	F	8.00	8.00	FY*A/FY*O	2
RP0348	5.00	F	5.00	5.00	FY*A/FY*B	1
RP0359	55.00	M	15.00	55.00	FY*A/FY*O	1
RP0360	52.00	M	14.00	.	FY*A/FY*O	1
RP0364	55.00	M	4.00	55.00	FY*B/FY*O	1
RP0368	16.00	F	7.00	16.00	FY*A/FY*B	2
RP0369	68.00	F	17.00	68.00	FY*A/FY*B	1
RP0372	42.00	M	17.00	42.00	FY*A/FY*O	1
RP0376	41.00	M	5.00	9.00	FY*B/FY*B	1
RP0382	65.00	F	13.00	65.00	FY*A/FY*A	1
RP0384	44.00	F	12.00	44.00	FY*A/FY*B	1
RP0385	33.00	M	3.00	33.00	FY*A/FY*B	1
RP0388	48.00	M	15.00	48.00	FY*A/FY*A	1
RP0389	36.00	F	7.00	35.00	FY*A/FY*O	3
RP0390	42.00	M	8.00	28.00	FY*B/FY*B	3
RP0391	52.00	F	7.00	30.00	FY*B/FY*O	8
RP0392	55.00	M	7.00	41.00	FY*A/FY*O	6
RP0393	11.00	F	7.00	11.00	FY*B/FY*O	3
RP0394	9.00	F	7.00	9.00	FY*A/FY*B	4
RP0396	49.00	F	2.00	49.00	FY*A/FY*O	1
RP0397	42.00	F	6.00	.	FY*B/FY*O	2
RP0399	47.00	F	6.00	47.00	FY*A/FY*A	1
RP0401	27.00	M	8.00	27.00	FY*A/FY*B	2
RP0402	68.00	F	9.00	68.00	FY*A/FY*B	1
RP0403	67.00	M	15.00	68.00	FY*A/FY*A	1
RP0412	48.00	F	12.00	48.00	FY*B/FY*O	4
RP0413	24.00	F	12.00	12.00	FY*A/FY*A	12
RP0414	3.00	M	3.00	3.00	FY*A/FY*B	6
RP0416	33.00	M	4.00	33.00	FY*A/FY*B	1
RP0417	52.00	F	5.00	31.00	FY*A/FY*A	5
RP0418	9.00	F	6.00	9.00	FY*B/FY*O	2
RP041B	15.00	M	7.00	15.00	FY*A/FY*O	4
RP0421	59.00	M	3.00	51.00	FY*A/FY*B	1
RP0422	60.00	F	3.00	.	FY*A/FY*B	1
RP0431	14.00	M	10.00	14.00	FY*A/FY*B	1
RP0436	39.00	M	16.00	39.00	FY*B/FY*B	1
RP0438	37.00	M	10.00	37.00	FY*A/FY*A	1
RP0440	5.00	F	4.00	5.00	FY*A/FY*B	2
RP0441	44.00	F	4.00	44.00	FY*B/FY*B	1
RP0443	10.00	F	5.00	10.00	FY*A/FY*A	1
RP0444	6.00	M	7.00	6.00	FY*B/FY*O	1
RP0447	17.00	F	2.00	.	FY*A/FY*O	1
RP0451	24.00	M	7.00	24.00	FY*A/FY*B	2
RP0460	12.00	M	5.00	12.00	FY*B/FY*O	1
RP0461	9.00	M	9.00	9.00	FY*A/FY*B	1
RP046B	14.00	M	8.00	14.00	FY*A/FY*A	3
RP0474	17.00	M	9.00	17.00	FY*B/FY*B	1
RP0475	35.00	F	4.00	35.00	FY*A/FY*A	1
RP0477	6.00	M	6.00	6.00	FY*A/FY*B	1
RP0478	36.00	M	14.00	36.00	FY*B/FY*B	1
RP0480	43.00	F	17.00	43.00	FY*A/FY*A	2
RP0482	63.00	M	9.00	63.00	FY*B/FY*O	2
RP0497	32.00	M	5.00	32.00	FY*A/FY*B	2
RP0501	36.00	M	11.00	37.00	FY*B/FY*O	1
RP0509	55.00	F	24.00	55.00	FY*B/FY*B	1
RP0513	25.00	F	9.00	25.00	FY*A/FY*O	4
RP0514	3.00	F	3.00	3.00	FY*A/FY*A	1
RP0516	19.00	F	9.00	19.00	FY*A/FY*A	1
RP0519	54.00	M	12.00	54.00	FY*A/FY*A	1
RP0524	40.00	F	11.00	40.00	FY*A/FY*B	5
RP0525	41.00	M	12.00	26.00	FY*A/FY*A	3
RP0529	67.00	F	10.00	20.00	FY*A/FY*O	3
RP0532	22.00	F	2.00	22.00	FY*A/FY*B	4
RP0533	27.00	M	10.00	27.00	FY*A/FY*A	1
RP0534	5.00	M	3.00	5.00	FY*A/FY*A	1
RP0536	32.00	F	8.00	32.00	FY*A/FY*A	13
RP0537	9.00	F	9.00	9.00	FY*A/FY*A	2
RP0538	13.00	F	8.00	13.00	FY*A/FY*B	5
RP0539	76.00	M	24.00	.	FY*A/FY*B	1
RP0540	6.00	M	6.00	6.00	FY*A/FY*B	5
RP0541	8.00	M	8.00	8.00	FY*A/FY*B	6
RP0542	49.00	M	13.00	26.00	FY*A/FY*B	1
RP0543	22.00	F	8.00	22.00	FY*A/FY*O	3
RP0544	6.00	M	6.00	6.00	FY*A/FY*O	1
RP0545	35.00	M	10.00	35.00	FY*A/FY*O	1
RP0547	38.00	F	14.00	38.00	FY*A/FY*B	2
RP0548	8.00	F	8.00	8.00	FY*B/FY*O	1
RP0550	14.00	M	12.00	14.00	FY*B/FY*O	3
RP0554	19.00	F	8.00	19.00	FY*A/FY*O	2
RP0556	49.00	F	8.00	49.00	FY*A/FY*A	1
RP0559	2.50	F	2.50	2.50	FY*B/FY*B	1
RP0560	5.00	F	4.00	5.00	FY*A/FY*A	3
RP0561	38.00	F	6.00	19.00	FY*A/FY*B	2
RP0562	5.00	M	6.00	5.00	FY*A/FY*A	3
RP0570	7.00	M	7.00	7.00	FY*A/FY*B	3
RP0571	55.00	M	8.00	55.00	FY*B/FY*B	6
RP0572	27.00	M	10.00	27.00	FY*A/FY*B	2
RP0577	48.00	M	9.00	48.00	FY*A/FY*O	3
RP0578	15.00	F	9.00	15.00	FY*A/FY*O	1
RP0580	10.00	F	8.00	10.00	FY*B/FY*B	2
RP0584	24.00	M	8.00	24.00	FY*A/FY*O	1
RP0586	7.00	M	7.00	7.00	FY*A/FY*O	1
RP0589	27.00	F	6.00	12.00	FY*A/FY*A	14
RP0590	4.00	M	4.00	4.00	FY*A/FY*A	13
RP0591	3.00	F	3.00	3.00	FY*A/FY*A	8
RP064B	14.00	F	10.00	14.00	FY*B/FY*O	5
RP0705	47.00	M	15.00	.	FY*A/FY*B	1
RP073B	36.00	M	5.00	36.00	FY*A/FY*B	2
RP113B	42.00	M	9.00	42.00	FY*A/FY*B	1
RP128B	14.00	F	9.00	14.00	FY*A/FY*O	1
RP161B	33.00	M	7.00	33.00	FY*A/FY*O	1
RP221C	18.00	M	.	18.00	FY*B/FY*B	2
RP226B	20.00	M	6.00	20.00	FY*A/FY*O	2
RP227B	23.00	M	10.00	23.00	FY*B/FY*B	1
RP250B	20.00	M	8.00	20.00	FY*A/FY*A	2
RP259B	18.00	M	7.00	18.00	FY*A/FY*O	4
RP269B	16.00	M	6.00	16.00	FY*B/FY*B	5
RP307B	33.00	M	14.00	33.00	FY*A/FY*B	2
RP314B	19.00	M	14.00	19.00	FY*A/FY*O	1
RP320B	35.00	M	5.00	35.00	FY*B/FY*O	2
RP359C	15.00	M	.	11.00	FY*A/FY*B	1
RP387C	34.00	F	.	21.00	FY*A/FY*O	1
RP417B	28.00	M	14.00	28.00	FY*A/FY*A	10
RP421B	28.00	M	7.00	28.00	FY*A/FY*B	6
RP441B	44.00	M	9.00	19.00	FY*A/FY*O	1
RP449B	52.00	M	4.00	52.00	FY*A/FY*A	2
RP450B	35.00	F	4.30	35.00	FY*A/FY*O	1
RP505B	42.00	M	8.00	42.00	FY*B/FY*B	24
RP515C	6.00	M	.	6.00	FY*B/FY*B	3
RP524B	67.00	F	12.00	67.00	FY*A/FY*A	1
RP556B	51.00	M	15.00	30.00	FY*B/FY*B	3
RP567B	54.00	F	16.00	54.00	FY*A/FY*O	1
RP568B	68.00	M	16.00	.	FY*A/FY*B	1
RP582B	20.00	M	10.00	20.00	FY*A/FY*B	3
RP592C	24.00	M	.	24.00	FY*B/FY*O	1
RP637B	26.00	M	0.50	26.00	FY*A/FY*O	2
RP638C	23.00	F	.	23.00	FY*A/FY*B	1
RP639B	8.00	M	1.00	7.00	FY*A/FY*A	1
RP641B	2.00	M	0.50	2.00	FY*B/FY*O	2
RP651B	15.00	M	0.50	15.00	FY*A/FY*O	1
RP654B	50.00	M	6.00	50.00	FY*B/FY*B	3
RP659C	54.00	F	6.00	26.00	FY*A/FY*O	8
RP661B	21.00	F	4.00	21.00	FY*A/FY*O	6
RP679B	46.00	M	8.00	29.00	FY*A/FY*A	1
RP683B	66.00	M	10.00	44.00	FY*A/FY*B	2
RP686C	25.00	M	15.00	25.00	FY*B/FY*B	3
RP687B	37.00	F	0.50	37.00	FY*A/FY*A	1
RP712B	43.00	M	10.00	43.00	FY*A/FY*O	3
RP719B	67.00	M	6.00	67.00	FY*A/FY*A	2
RP721C	46.00	M	0.67	46.00	FY*A/FY*B	1
RP731B	28.00	M	10.00	28.00	FY*A/FY*O	1
RP732C	.	F	.	.	FY*B/FY*B	1
RP734C	.	M	.	.	FY*B/FY*B	2
RP737B	6.00	F	0.50	6.00	FY*A/FY*A	1
RP757B	18.00	F	0.25	18.00	FY*A/FY*B	2
RP758B	52.00	M	14.00	52.00	FY*A/FY*B	6
RP763B	25.00	M	0.42	25.00	FY*B/FY*O	1
RP767B	36.00	M	0.06	36.00	FY*A/FY*O	2
RP779B	11.00	M	10.00	11.00	FY*A/FY*A	1
RP783B	22.00	M	7.00	22.00	FY*A/FY*O	7
RP784B	26.00	F	3.00	26.00	FY*A/FY*O	3
RP814C	25.00	M	7.00	25.00	FY*B/FY*O	5
RP831C	.	F	0.33	.	FY*A/FY*B	1
RP833C	15.00	F	0.34	.	FY*B/FY*B	7
